# Supplementary material for: Association between Augmented Renal Clearance and Inadequate Vancomycin Pharmacokinetic/Pharmacodynamic Targets in Chinese Adult Patients: A Prospective Observational Study
Source: Antibiotics (Basel). 2022 Jun 22;11(7):837. doi: 10.3390/antibiotics11070837 (PMC9312211; doi:10.3390/antibiotics11070837)
Supplement: Supplementary file 1 [file antibiotics-11-00837-s001.zip]

Archive with 1 entries (1 files):
- antibiotics-1737487-supplementary.pdf
